# Supplementary material for: ﻿Discovery of a new species of the subgenus Japonigekko (Squamata, Gekkonidae, Gekko) from the Hengduan Mountains, southwestern China: the best Japonigekko mountaineer
Source: Zookeys. 2024 Oct 17;1215:289–309. doi: 10.3897/zookeys.1215.125043 (PMC11502947; doi:10.3897/zookeys.1215.125043)
Supplement: XML Treatment for Gekko alpinus [file zookeys.1215.125043-treatment1.xml]

<!DOCTYPE tp:taxon-treatment
  PUBLIC "-//TaxonX//DTD Taxonomic Treatment Publishing DTD v0 20100105//EN" "tax-treatment-NSO.dtd">
<tp:taxon-treatment xmlns:tp="http://www.plazi.org/taxpub"><tp:treatment-meta><kwd-group><label>Taxon classification</label><kwd>
                <named-content content-type="kingdom">Animalia</named-content>
              </kwd><kwd>
                <named-content content-type="order">Squamata</named-content>
              </kwd><kwd>
                <named-content content-type="family">Gekkonidae</named-content>
              </kwd></kwd-group><mixed-citation publication-type="journal"><person-group><name><surname>Ma</surname><given-names>Shun</given-names></name><name><surname>Shi</surname><given-names>Sheng-Chao</given-names></name><name><surname>Shen</surname><given-names>Cheng</given-names></name><name><surname>Chang</surname><given-names>Li-Ming</given-names></name><name><surname>Jiang</surname><given-names>Jian-Ping</given-names></name></person-group><article-title>﻿Discovery of a new species of the subgenus <tp:taxon-name><tp:taxon-name-part taxon-name-part-type="genus" reg="Gekko"/><tp:taxon-name-part taxon-name-part-type="subgenus" reg="Japonigekko">Japonigekko</tp:taxon-name-part></tp:taxon-name> (<tp:taxon-name><tp:taxon-name-part taxon-name-part-type="order">Squamata</tp:taxon-name-part></tp:taxon-name>, <tp:taxon-name><tp:taxon-name-part taxon-name-part-type="family">Gekkonidae</tp:taxon-name-part></tp:taxon-name>, <italic><tp:taxon-name><tp:taxon-name-part taxon-name-part-type="genus" reg="Gekko">Gekko</tp:taxon-name-part></tp:taxon-name></italic>) from the Hengduan Mountains, southwestern China: the best <italic><tp:taxon-name><tp:taxon-name-part taxon-name-part-type="genus" reg="Japonigekko">Japonigekko</tp:taxon-name-part></tp:taxon-name></italic> mountaineer</article-title><source>Zookeys</source><day>17</day><month>10</month><year>2024</year><volume>1215</volume><fpage>289</fpage><lpage>309</lpage><pub-id pub-id-type="doi">10.3897/zookeys.1215.125043</pub-id></mixed-citation></tp:treatment-meta><tp:nomenclature><label>﻿</label><tp:taxon-name>
              <object-id xmlns:xlink="http://www.w3.org/1999/xlink" content-type="arpha" xlink:type="simple">2ABB8647-F0B0-5CD3-8393-19702E112382</object-id>
              <tp:taxon-name-part taxon-name-part-type="genus" reg="Gekko">Gekko</tp:taxon-name-part>
              <tp:taxon-name-part taxon-name-part-type="species" reg="alpinus">alpinus</tp:taxon-name-part>
              <object-id xmlns:xlink="http://www.w3.org/1999/xlink" content-type="zoobank" xlink:type="simple">https://zoobank.org/CA4785F4-B8D1-4F62-AAF2-B8EB9CC093A3</object-id>
            </tp:taxon-name><tp:taxon-status xmlns:xlink="http://www.w3.org/1999/xlink" xlink:type="simple">sp. nov.</tp:taxon-status><xref ref-type="fig" rid="F4">Figs 4</xref><xref ref-type="fig" rid="F5">, 5</xref><xref ref-type="fig" rid="F6">, 6</xref><xref ref-type="fig" rid="F7">, 7</xref></tp:nomenclature><tp:treatment-sec sec-type="type material" id="SECID0EQIFK"><title>Type materials.</title><p><bold><italic>Holotype</italic>.</bold> • <named-content xmlns:xlink="http://www.w3.org/1999/xlink" content-type="dwc:institutional_code" xlink:title="Chengdu Institute of Biology" xlink:href="http://grbio.org/institution/chengdu-institute-biology-0" xlink:type="simple">CIB</named-content> 121663 (Figs <xref ref-type="fig" rid="F4">4</xref>, <xref ref-type="fig" rid="F5">5</xref>), an adult male, collected 26 June 2020 (<named-content xmlns:xlink="http://www.w3.org/1999/xlink" content-type="dwc:verbatimCoordinates" xlink:type="simple"><named-content content-type="geo-json" specific-use="{&#34;type&#34;:&#34;Point&#34;,&#34;coordinates&#34;:[99.022850,29.615722]}" id="NCID0ELJFK" xlink:type="simple">29.615722°N, 99.02285°E</named-content></named-content>; 2542 m a.s.l.), from Zhubalong Village, Batang County, Ganzi Zang Autonomous Prefecture, Sichuan Province, China by Sheng-Chao Shi, Cheng Shen, Xian-Guang Guo, and Jian-Ping Jiang. <bold><italic>Paratypes</italic>.</bold> • One adult male: <named-content xmlns:xlink="http://www.w3.org/1999/xlink" content-type="dwc:institutional_code" xlink:title="Chengdu Institute of Biology" xlink:href="http://grbio.org/institution/chengdu-institute-biology-0" xlink:type="simple">CIB</named-content> 121661, four adult females: <named-content xmlns:xlink="http://www.w3.org/1999/xlink" content-type="dwc:institutional_code" xlink:title="Chengdu Institute of Biology" xlink:href="http://grbio.org/institution/chengdu-institute-biology-0" xlink:type="simple">CIB</named-content> 121658–60, and <named-content xmlns:xlink="http://www.w3.org/1999/xlink" content-type="dwc:institutional_code" xlink:title="Chengdu Institute of Biology" xlink:href="http://grbio.org/institution/chengdu-institute-biology-0" xlink:type="simple">CIB</named-content> 121664, and one subadult female: <named-content xmlns:xlink="http://www.w3.org/1999/xlink" content-type="dwc:institutional_code" xlink:title="Chengdu Institute of Biology" xlink:href="http://grbio.org/institution/chengdu-institute-biology-0" xlink:type="simple">CIB</named-content> 121662, with the same collection information as the holotype • One adult male: <named-content xmlns:xlink="http://www.w3.org/1999/xlink" content-type="dwc:institutional_code" xlink:title="Chengdu Institute of Biology" xlink:href="http://grbio.org/institution/chengdu-institute-biology-0" xlink:type="simple">CIB</named-content> 121665 and one subadult female: <named-content xmlns:xlink="http://www.w3.org/1999/xlink" content-type="dwc:institutional_code" xlink:title="Chengdu Institute of Biology" xlink:href="http://grbio.org/institution/chengdu-institute-biology-0" xlink:type="simple">CIB</named-content> QZ088 collected 29 June 2020 (<named-content xmlns:xlink="http://www.w3.org/1999/xlink" content-type="dwc:verbatimCoordinates" xlink:type="simple"><named-content content-type="geo-json" specific-use="{&#34;type&#34;:&#34;Point&#34;,&#34;coordinates&#34;:[99.002355,29.731613]}" id="NCID0EVKFK" xlink:type="simple">29.731613°N, 99.002355°E</named-content></named-content>; 2494 m a.s.l.), with the same collection locality and collectors’ information • One adult male: <named-content xmlns:xlink="http://www.w3.org/1999/xlink" content-type="dwc:institutional_code" xlink:title="Chengdu Institute of Biology" xlink:href="http://grbio.org/institution/chengdu-institute-biology-0" xlink:type="simple">CIB</named-content> 121656 and one subadult female: <named-content xmlns:xlink="http://www.w3.org/1999/xlink" content-type="dwc:institutional_code" xlink:title="Chengdu Institute of Biology" xlink:href="http://grbio.org/institution/chengdu-institute-biology-0" xlink:type="simple">CIB</named-content> 121657 (Fig. <xref ref-type="fig" rid="F6">6</xref>) collected 7 July 2022 (<named-content xmlns:xlink="http://www.w3.org/1999/xlink" content-type="dwc:verbatimCoordinates" xlink:type="simple"><named-content content-type="geo-json" specific-use="{&#34;type&#34;:&#34;Point&#34;,&#34;coordinates&#34;:[99.005975,29.758142]}" id="NCID0ELLFK" xlink:type="simple">29.758142°N, 99.005975°E</named-content></named-content>; 2400 m a.s.l.), from Zhubalong Village, Mangkang County, Changdu City, Xizang Autonomous Region, China by Cheng Shen, Li-Ming Chang, and Qun-De Zhang.</p><fig id="F4" position="float" orientation="portrait"><object-id xmlns:xlink="http://www.w3.org/1999/xlink" content-type="doi" xlink:type="simple">10.3897/zookeys.1215.125043.figure4</object-id><object-id xmlns:xlink="http://www.w3.org/1999/xlink" content-type="arpha" xlink:type="simple">4EB47D14-6A9D-55EA-8FFE-E2D1A8823CB1</object-id><label>Figure 4.</label><caption><p>Holotype (<named-content xmlns:xlink="http://www.w3.org/1999/xlink" content-type="dwc:institutional_code" xlink:title="Chengdu Institute of Biology" xlink:href="http://grbio.org/institution/chengdu-institute-biology-0" xlink:type="simple">CIB</named-content> 121663, adult male) of <italic><tp:taxon-name><tp:taxon-name-part taxon-name-part-type="genus" reg="Gekko">Gekko</tp:taxon-name-part><tp:taxon-name-part taxon-name-part-type="species" reg="alpinus">alpinus</tp:taxon-name-part></tp:taxon-name></italic> sp. nov. <bold>A</bold> dorsal view of body <bold>B</bold> ventral view of body. Photographs by S-C Shi.</p></caption><graphic xmlns:xlink="http://www.w3.org/1999/xlink" xlink:href="zookeys-1215-289_article-125043__-g004.jpg" position="float" orientation="portrait" xlink:type="simple" id="oo_1155575.jpg"><uri content-type="original_file" xlink:type="simple">https://binary.pensoft.net/fig/1155575</uri></graphic></fig><fig id="F5" position="float" orientation="portrait"><object-id xmlns:xlink="http://www.w3.org/1999/xlink" content-type="doi" xlink:type="simple">10.3897/zookeys.1215.125043.figure5</object-id><object-id xmlns:xlink="http://www.w3.org/1999/xlink" content-type="arpha" xlink:type="simple">2FECC5F6-8093-5E64-B224-416A7C0D8F86</object-id><label>Figure 5.</label><caption><p>Holotype (<named-content xmlns:xlink="http://www.w3.org/1999/xlink" content-type="dwc:institutional_code" xlink:title="Chengdu Institute of Biology" xlink:href="http://grbio.org/institution/chengdu-institute-biology-0" xlink:type="simple">CIB</named-content> 121663, adult male) of <italic><tp:taxon-name><tp:taxon-name-part taxon-name-part-type="genus" reg="Gekko">Gekko</tp:taxon-name-part><tp:taxon-name-part taxon-name-part-type="species" reg="alpinus">alpinus</tp:taxon-name-part></tp:taxon-name></italic> sp. nov. <bold>A</bold> right lateral view of head <bold>B</bold> dorsal view of head <bold>C</bold> ventral view of body <bold>D</bold> dorsal view of middle body <bold>E</bold> ventral view of precloacal region <bold>F</bold> ventral view of left hand <bold>G</bold> ventral view of left foot. Photographs by S-C Shi.</p></caption><graphic xmlns:xlink="http://www.w3.org/1999/xlink" xlink:href="zookeys-1215-289_article-125043__-g005.jpg" position="float" orientation="portrait" xlink:type="simple" id="oo_1155576.jpg"><uri content-type="original_file" xlink:type="simple">https://binary.pensoft.net/fig/1155576</uri></graphic></fig><fig id="F6" position="float" orientation="portrait"><object-id xmlns:xlink="http://www.w3.org/1999/xlink" content-type="doi" xlink:type="simple">10.3897/zookeys.1215.125043.figure6</object-id><object-id xmlns:xlink="http://www.w3.org/1999/xlink" content-type="arpha" xlink:type="simple">2A521B21-D96F-57E6-AFA9-5EBCDAB2E7A8</object-id><label>Figure 6.</label><caption><p>Paratype (<named-content xmlns:xlink="http://www.w3.org/1999/xlink" content-type="dwc:institutional_code" xlink:title="Chengdu Institute of Biology" xlink:href="http://grbio.org/institution/chengdu-institute-biology-0" xlink:type="simple">CIB</named-content> 121657, subadult female) of <italic><tp:taxon-name><tp:taxon-name-part taxon-name-part-type="genus" reg="Gekko">Gekko</tp:taxon-name-part><tp:taxon-name-part taxon-name-part-type="species" reg="alpinus">alpinus</tp:taxon-name-part></tp:taxon-name></italic> sp. nov. <bold>A</bold> dorsal view of body <bold>B</bold> ventral view of body <bold>C</bold> dorsal view of head <bold>D</bold> ventral view of head <bold>E</bold> dorsal view of middle body <bold>F</bold> ventral view of precloacal region. Photos by S Ma.</p></caption><graphic xmlns:xlink="http://www.w3.org/1999/xlink" xlink:href="zookeys-1215-289_article-125043__-g006.jpg" position="float" orientation="portrait" xlink:type="simple" id="oo_1155577.jpg"><uri content-type="original_file" xlink:type="simple">https://binary.pensoft.net/fig/1155577</uri></graphic></fig></tp:treatment-sec><tp:treatment-sec sec-type="diagnosis" id="SECID0EFPFK"><title>Diagnosis.</title><p>(1) body size moderate, <abbrev xmlns:xlink="http://www.w3.org/1999/xlink" xlink:title="snout-vent length" id="ABBRID0ELPFK" xlink:type="simple">SVL</abbrev> 56.44–74.16 mm in adults; (2) head relatively narrow, <abbrev xmlns:xlink="http://www.w3.org/1999/xlink" xlink:title="head width" id="ABBRID0EPPFK" xlink:type="simple">HW</abbrev>/<abbrev xmlns:xlink="http://www.w3.org/1999/xlink" xlink:title="head length" id="ABBRID0ETPFK" xlink:type="simple">HL</abbrev> 0.51–0.79; (3) midbody scale rows 92–114, 98–114 in males and 92–106 in females; (4) interorbital scales between anterior corners of the eyes 22–28; (5) ventral scale rows 32–39; (6) tubercles present on dorsal body, forelimbs, hindlimbs and tails; (7) precloacal pores 4–7 in males and absent in the females; (8) subdigital lamellae on first finger 8–11, on fourth finger 12–14, on first toe 8–11, on fourth toe 12–15, no webbing between the fingers and toes; (9) ventral scales between mental and cloacal slit 158–189; (10) nares in contact with rostral; (11) postcloacal tubercles one or two; (12) dorsal surface of body with six or seven large dark taupe bands between nape and sacrum.</p></tp:treatment-sec><tp:treatment-sec sec-type="description" id="SECID0EXPFK"><title>Description of holotype.</title><p>(Figs <xref ref-type="fig" rid="F3">3</xref>, <xref ref-type="fig" rid="F4">4</xref>) An adult male, moderate size, <abbrev xmlns:xlink="http://www.w3.org/1999/xlink" xlink:title="snout-vent length" id="ABBRID0EFQFK" xlink:type="simple">SVL</abbrev> 74.16 mm; body slender and trunk relatively elongate (<abbrev xmlns:xlink="http://www.w3.org/1999/xlink" xlink:title="axilla-groin distance" id="ABBRID0EJQFK" xlink:type="simple">AGD</abbrev>/<abbrev xmlns:xlink="http://www.w3.org/1999/xlink" xlink:title="snout-vent length" id="ABBRID0ENQFK" xlink:type="simple">SVL</abbrev> 0.37); tail little broken at end, <abbrev xmlns:xlink="http://www.w3.org/1999/xlink" xlink:title="tail length" id="ABBRID0ERQFK" xlink:type="simple">TaL</abbrev> 68.02 mm, slightly shorter than <abbrev xmlns:xlink="http://www.w3.org/1999/xlink" xlink:title="snout-vent length" id="ABBRID0EVQFK" xlink:type="simple">SVL</abbrev>.</p><p>Head depressed (<abbrev xmlns:xlink="http://www.w3.org/1999/xlink" xlink:title="head height" id="ABBRID0E2QFK" xlink:type="simple">HH</abbrev>/<abbrev xmlns:xlink="http://www.w3.org/1999/xlink" xlink:title="head length" id="ABBRID0E6QFK" xlink:type="simple">HL</abbrev> 0.37), length longer than width (<abbrev xmlns:xlink="http://www.w3.org/1999/xlink" xlink:title="head length" id="ABBRID0EDRFK" xlink:type="simple">HL</abbrev>/<abbrev xmlns:xlink="http://www.w3.org/1999/xlink" xlink:title="head width" id="ABBRID0EHRFK" xlink:type="simple">HW</abbrev>), distinct from neck. Snout rounded at top, elongate (<abbrev xmlns:xlink="http://www.w3.org/1999/xlink" xlink:title="snout length" id="ABBRID0ELRFK" xlink:type="simple">SL</abbrev>/<abbrev xmlns:xlink="http://www.w3.org/1999/xlink" xlink:title="head length" id="ABBRID0EPRFK" xlink:type="simple">HL</abbrev> 0.41/0.42), larger than eye (<abbrev xmlns:xlink="http://www.w3.org/1999/xlink" xlink:title="snout length" id="ABBRID0ETRFK" xlink:type="simple">SL</abbrev>/<abbrev xmlns:xlink="http://www.w3.org/1999/xlink" xlink:title="maximum eye diameter" id="ABBRID0EXRFK" xlink:type="simple">ED</abbrev> 1.75/1.80); rostral irregular polygon, wider than high (<abbrev xmlns:xlink="http://www.w3.org/1999/xlink" xlink:title="maximum rostral width" id="ABBRID0E2RFK" xlink:type="simple">RW</abbrev>/<abbrev xmlns:xlink="http://www.w3.org/1999/xlink" xlink:title="maximum rostral height" id="ABBRID0E6RFK" xlink:type="simple">RH</abbrev> 1.74) and slightly narrower than mental (<abbrev xmlns:xlink="http://www.w3.org/1999/xlink" xlink:title="maximum rostral width" id="ABBRID0EDSFK" xlink:type="simple">RW</abbrev>/<abbrev xmlns:xlink="http://www.w3.org/1999/xlink" xlink:title="maximum mental width" id="ABBRID0EHSFK" xlink:type="simple">MW</abbrev> 0.95); rostral groove absent; rostral in contact with nostril, first supralabial and nasorostral; nares oval, touching rostral, first supralabial three nasals (nasorostral, supranasal, postnasal); one small internasal; snout region medially concave; preorbitals 12/12, preorbital region deeply concave; eye large (<abbrev xmlns:xlink="http://www.w3.org/1999/xlink" xlink:title="maximum eye diameter" id="ABBRID0ELSFK" xlink:type="simple">ED</abbrev>/<abbrev xmlns:xlink="http://www.w3.org/1999/xlink" xlink:title="head length" id="ABBRID0EPSFK" xlink:type="simple">HL</abbrev> 0.24/0.23), pupil vertical with crenulated margins; interorbital scales between anterior corners of eyes 27; ear opening oval, obliquely oriented, much smaller than eye (<abbrev xmlns:xlink="http://www.w3.org/1999/xlink" xlink:title="maximum ear opening diameter" id="ABBRID0ETSFK" xlink:type="simple">EOD</abbrev>/<abbrev xmlns:xlink="http://www.w3.org/1999/xlink" xlink:title="maximum eye diameter" id="ABBRID0EXSFK" xlink:type="simple">ED</abbrev> = 0.27/0.26); mental pentagon, width more than length (<abbrev xmlns:xlink="http://www.w3.org/1999/xlink" xlink:title="maximum mental width" id="ABBRID0E2SFK" xlink:type="simple">MW</abbrev>/<abbrev xmlns:xlink="http://www.w3.org/1999/xlink" xlink:title="maximum mental length" id="ABBRID0E6SFK" xlink:type="simple">ML</abbrev> = 0.73); two enlarged postmentals, hexagonal, twice as long as wide; postmentals in contact with mental and first infralabials anteriorly and five gular scales posteriorly; supralabials 11/11; infralabials 10/10; tubercles absent on dorsal head, granulars on anteriodorsal head larger than those on posterior.</p><p>Dorsal scales on body smooth, round or oval, granular, juxtaposed; dorsal tubercles 3–4 times the size of dorsal scales, smooth, round to oval, convex, surrounded by 8–10 dorsal scales; dorsal tubercles extending from occiput region to base of tail; tubercles in 15 regular rows at midbody; ventrolateral fold weakly developed, without tubercles; ventrals distinctly larger than dorsal scales, smooth, imbricate and largest in middle of belly; ventral scale rows at midbody 33; scale rows around mid-body 114; ventral scales in a row between mental and cloacal slit 165; precloacal scales enlarged, but no enlarged scales on thighs; precloacal pores seven, in a continuous row.</p><p>Forelimbs and hindlimbs well developed, tubercles on fore and hind limbs are present, moderately long, slender; forearm and tibia moderately long, forearm shorter than tibia; digits moderately expanded, both first finger and first toe, clawless, others remaining digits clawed; webbing on fingers and toes absent; subdigital lamellae unnotched and undivided: 10/10-9/10-11/10-13/13-11/11 (manus) and 11/10-11/10-12/12-15/14-13/13 (pes). Relative length of fingers: IV &gt; III &gt; V &gt; II &gt; I; relative length of toes: IV &gt; III &gt; V &gt; II &gt; I.</p><p>Tail oval in section, swollen at base, gradually tapering; postcloacal tubercle 1/1, obviously large on tail base side; dorsal scales small, flat, smooth, with dorsal tubercles at the tail base dorsum; ventral scales much larger than dorsal, smooth, and imbricated, with enlarged subcaudal plates arranged into a longitudinal row formed ~ 1/6 <abbrev xmlns:xlink="http://www.w3.org/1999/xlink" xlink:title="tail length" id="ABBRID0EHTFK" xlink:type="simple">TaL</abbrev> distance from the cloaca.</p></tp:treatment-sec><tp:treatment-sec sec-type="Coloration of holotype in life" id="SECID0ELTFK"><title>Coloration of holotype in life.</title><p>(Figs <xref ref-type="fig" rid="F4">4</xref>, <xref ref-type="fig" rid="F5">5</xref>). Dorsal surfaces of head, neck and body dark taupe, irregularly scattered with some pale grey threads or blotches, alternatively ornamented with eight large pale grey and seven dark taupe wide bands from neck to the sacrum; an indistinct pale-colored vertebral line is present from the nape to the tail base; dorsal surfaces of limbs, also dark taupe, mottled with small and pale blotches; dorsal tail dark taupe, alternatively ornamented with nine large pale grey and nine larger dark taupe bands, mottled at the ends; ventral skin creamy white, mosaiced with small taupe pigments.</p></tp:treatment-sec><tp:treatment-sec sec-type="Coloration of holotype in preservative" id="SECID0EZTFK"><title>Coloration of holotype in preservative.</title><p>The coloration pattern of the specimen mostly faded. Dorsal surfaces of head, neck, and body black taupe, but compared to the living status, much wider body area irregularly creamy white, and still alternatively ornamented with eight large creamy white and seven black taupe wide bands from neck to the sacrum. A creamy white vertebral line extends from the nape to the tail terminal; dorsal surfaces of limbs creamy white, mottled with small taupe blotches; dorsal tail dark taupe, alternatively decorated with nine large creamy white and nine larger taupe bands, and mottled towards the end. Ventral skin creamy white, mosaicked with small taupe pigments, though some areas turned creamy yellow due to prolonged alcohol storage.</p></tp:treatment-sec><tp:treatment-sec sec-type="variation" id="SECID0E5TFK"><title>Variation.</title><p>All paratypes are very similar to the holotype. Variation of the mensural characters and meristic features among individuals of the type series are presented in Table <xref ref-type="table" rid="T4">4</xref>.</p></tp:treatment-sec><tp:treatment-sec sec-type="distribution" id="SECID0EIUFK"><title>Distribution and habits.</title><p><italic><tp:taxon-name><tp:taxon-name-part taxon-name-part-type="genus" reg="Gekko">Gekko</tp:taxon-name-part><tp:taxon-name-part taxon-name-part-type="species" reg="alpinus">alpinus</tp:taxon-name-part></tp:taxon-name></italic> sp. nov. is currently known only from the Jinsha River Basin between the border of Mangkang County, Xizang Autonomous Region and Batang County, Sichuan Province, China, at elevations ranging from 2400 to 2542 meters above sea level. This new species is nocturnal and inhabits shrubs or dry rocky cliffs in the arid Jinsha River valley, as well as on building walls (Fig. <xref ref-type="fig" rid="F7">7</xref>). Ants, discovered in the gut of one specimen, are among the recorded food choices of this species.</p><fig id="F7" position="float" orientation="portrait"><object-id xmlns:xlink="http://www.w3.org/1999/xlink" content-type="doi" xlink:type="simple">10.3897/zookeys.1215.125043.figure7</object-id><object-id xmlns:xlink="http://www.w3.org/1999/xlink" content-type="arpha" xlink:type="simple">5A2FA6C3-52B6-565B-96C0-C37C3DD1D4A5</object-id><label>Figure 7.</label><caption><p>Habitats of <italic><tp:taxon-name><tp:taxon-name-part taxon-name-part-type="genus" reg="Gekko">Gekko</tp:taxon-name-part><tp:taxon-name-part taxon-name-part-type="species" reg="alpinus">alpinus</tp:taxon-name-part></tp:taxon-name></italic> sp. nov. <bold>A</bold> macrohabitat: Jinsha River dry-hot valley in Zhubalong Village at the border between Batang County, Sichuan Province and Mangkang County, Xizang Autonomous Region <bold>B</bold> microhabitat: house walls <bold>C</bold> one individual found on the dry rocky cliffs <bold>D</bold> one individual found in the rock crevices on cliff <bold>E</bold> one individual found on a house wall. Photos by S-C Shi.</p></caption><graphic xmlns:xlink="http://www.w3.org/1999/xlink" xlink:href="zookeys-1215-289_article-125043__-g007.jpg" position="float" orientation="portrait" xlink:type="simple" id="oo_1155578.jpg"><uri content-type="original_file" xlink:type="simple">https://binary.pensoft.net/fig/1155578</uri></graphic></fig></tp:treatment-sec><tp:treatment-sec sec-type="etymology" id="SECID0E6VFK"><title>Etymology.</title><p>The specific name <italic><tp:taxon-name><tp:taxon-name-part taxon-name-part-type="genus" reg="Gekko"/><tp:taxon-name-part taxon-name-part-type="species" reg="alpinus">alpinus</tp:taxon-name-part></tp:taxon-name></italic> is derived from Latin, <tp:taxon-name><tp:taxon-name-part taxon-name-part-type="genus" reg="Gekko"/><tp:taxon-name-part taxon-name-part-type="species" reg="alpinus">alpinus</tp:taxon-name-part></tp:taxon-name>, -a, -um, meaning from <italic>Alpēs</italic> (“the Alps”) + -<italic>īnus</italic>, of or pertaining to the Alps, alpine. This refers to the “great high mountains”, referring to not only its distribution range in the great high Hengduan Mountains, but also the highest distribution elevation for all currently known <italic><tp:taxon-name><tp:taxon-name-part taxon-name-part-type="genus" reg="Japonigekko">Japonigekko</tp:taxon-name-part></tp:taxon-name></italic> species. The suggested common English name is “Alpine Gecko” and the Chinese name is “高山壁虎” (Gāo Shān Bì Hŭ).</p></tp:treatment-sec><tp:treatment-sec><!--Section generated to contain objects referenced in tp:taxon-treatment.--><fig id="F3" position="float" orientation="portrait"><object-id xmlns:xlink="http://www.w3.org/1999/xlink" content-type="doi" xlink:type="simple">10.3897/zookeys.1215.125043.figure3</object-id><object-id xmlns:xlink="http://www.w3.org/1999/xlink" content-type="arpha" xlink:type="simple">2CA5E430-8C06-53E3-894D-5C3F4023F2D6</object-id><label>Figure 3.</label><caption><p>Principal component analysis performed for <italic><tp:taxon-name><tp:taxon-name-part taxon-name-part-type="genus" reg="Gekko">Gekko</tp:taxon-name-part><tp:taxon-name-part taxon-name-part-type="species" reg="alpinus">alpinus</tp:taxon-name-part></tp:taxon-name></italic> sp. nov. and <italic><tp:taxon-name><tp:taxon-name-part taxon-name-part-type="genus" reg="Gekko">G.</tp:taxon-name-part><tp:taxon-name-part taxon-name-part-type="species" reg="jinjiangensis">jinjiangensis</tp:taxon-name-part></tp:taxon-name></italic> based on 12 commonly used morphological traits (except <abbrev xmlns:xlink="http://www.w3.org/1999/xlink" xlink:title="snout-vent length" id="ABBRID0E1XDK" xlink:type="simple">SVL</abbrev>, Tal, FIL, HIL). Numbers inside the brackets indicate the percentages of the total variance explained by each axis.</p></caption><graphic xmlns:xlink="http://www.w3.org/1999/xlink" xlink:href="zookeys-1215-289_article-125043__-g003.jpg" position="float" orientation="portrait" xlink:type="simple" id="oo_1155574.jpg"><uri content-type="original_file" xlink:type="simple">https://binary.pensoft.net/fig/1155574</uri></graphic></fig><table-wrap id="T4" position="float" orientation="portrait"><label>Table 4.</label><caption><p>The measurements (in mm) and meristic characters of the type series of <italic><tp:taxon-name><tp:taxon-name-part taxon-name-part-type="genus" reg="Gekko">Gekko</tp:taxon-name-part><tp:taxon-name-part taxon-name-part-type="species" reg="alpinus">alpinus</tp:taxon-name-part></tp:taxon-name></italic> sp. nov. (“H/P” = holotype and paratype respectively; “F/M” = the gender female and male respectively; “#” = subadult; “*” = the length of regenerated tail; “-” = data unavailable; “+” = tail is broken).</p></caption><table id="TID0EK2AK" rules="all"><tbody><tr><th rowspan="1" colspan="1">ID</th><th rowspan="1" colspan="1"><named-content xmlns:xlink="http://www.w3.org/1999/xlink" content-type="dwc:institutional_code" xlink:title="Chengdu Institute of Biology" xlink:href="http://grbio.org/institution/chengdu-institute-biology-0" xlink:type="simple">CIB</named-content> 121663</th><th rowspan="1" colspan="1"><named-content xmlns:xlink="http://www.w3.org/1999/xlink" content-type="dwc:institutional_code" xlink:title="Chengdu Institute of Biology" xlink:href="http://grbio.org/institution/chengdu-institute-biology-0" xlink:type="simple">CIB</named-content> 121661</th><th rowspan="1" colspan="1"><named-content xmlns:xlink="http://www.w3.org/1999/xlink" content-type="dwc:institutional_code" xlink:title="Chengdu Institute of Biology" xlink:href="http://grbio.org/institution/chengdu-institute-biology-0" xlink:type="simple">CIB</named-content> 121664</th><th rowspan="1" colspan="1"><named-content xmlns:xlink="http://www.w3.org/1999/xlink" content-type="dwc:institutional_code" xlink:title="Chengdu Institute of Biology" xlink:href="http://grbio.org/institution/chengdu-institute-biology-0" xlink:type="simple">CIB</named-content> 121658</th><th rowspan="1" colspan="1"><named-content xmlns:xlink="http://www.w3.org/1999/xlink" content-type="dwc:institutional_code" xlink:title="Chengdu Institute of Biology" xlink:href="http://grbio.org/institution/chengdu-institute-biology-0" xlink:type="simple">CIB</named-content> 121659</th><th rowspan="1" colspan="1"><named-content xmlns:xlink="http://www.w3.org/1999/xlink" content-type="dwc:institutional_code" xlink:title="Chengdu Institute of Biology" xlink:href="http://grbio.org/institution/chengdu-institute-biology-0" xlink:type="simple">CIB</named-content> 121662</th><th rowspan="1" colspan="1"><named-content xmlns:xlink="http://www.w3.org/1999/xlink" content-type="dwc:institutional_code" xlink:title="Chengdu Institute of Biology" xlink:href="http://grbio.org/institution/chengdu-institute-biology-0" xlink:type="simple">CIB</named-content> 121666</th><th rowspan="1" colspan="1"><named-content xmlns:xlink="http://www.w3.org/1999/xlink" content-type="dwc:institutional_code" xlink:title="Chengdu Institute of Biology" xlink:href="http://grbio.org/institution/chengdu-institute-biology-0" xlink:type="simple">CIB</named-content> 121660</th><th rowspan="1" colspan="1"><named-content xmlns:xlink="http://www.w3.org/1999/xlink" content-type="dwc:institutional_code" xlink:title="Chengdu Institute of Biology" xlink:href="http://grbio.org/institution/chengdu-institute-biology-0" xlink:type="simple">CIB</named-content> 121665</th><th rowspan="1" colspan="1"><named-content xmlns:xlink="http://www.w3.org/1999/xlink" content-type="dwc:institutional_code" xlink:title="Chengdu Institute of Biology" xlink:href="http://grbio.org/institution/chengdu-institute-biology-0" xlink:type="simple">CIB</named-content> 121656</th><th rowspan="1" colspan="1"><named-content xmlns:xlink="http://www.w3.org/1999/xlink" content-type="dwc:institutional_code" xlink:title="Chengdu Institute of Biology" xlink:href="http://grbio.org/institution/chengdu-institute-biology-0" xlink:type="simple">CIB</named-content> 121657</th><th rowspan="1" colspan="1">Range Mean ± SD</th></tr><tr><td rowspan="1" colspan="1">
                  <bold>Type</bold>
                </td><td rowspan="1" colspan="1">H</td><td rowspan="1" colspan="1">P</td><td rowspan="1" colspan="1">P</td><td rowspan="1" colspan="1">P</td><td rowspan="1" colspan="1">P</td><td rowspan="1" colspan="1">P</td><td rowspan="1" colspan="1">P</td><td rowspan="1" colspan="1">P</td><td rowspan="1" colspan="1">P</td><td rowspan="1" colspan="1">P</td><td rowspan="1" colspan="1">P</td><td rowspan="1" colspan="1"/></tr><tr><td rowspan="1" colspan="1">
                  <bold>Sex</bold>
                </td><td rowspan="1" colspan="1">M</td><td rowspan="1" colspan="1">M</td><td rowspan="1" colspan="1">M</td><td rowspan="1" colspan="1">F</td><td rowspan="1" colspan="1">F</td><td rowspan="1" colspan="1">F</td><td rowspan="1" colspan="1">F</td><td rowspan="1" colspan="1">F#</td><td rowspan="1" colspan="1">F#</td><td rowspan="1" colspan="1">M</td><td rowspan="1" colspan="1">F#</td><td rowspan="1" colspan="1"/></tr><tr><td rowspan="1" colspan="1">
                  <bold>
                    <abbrev xmlns:xlink="http://www.w3.org/1999/xlink" xlink:title="snout-vent length" id="ABBRID0EWJDI" xlink:type="simple">SVL</abbrev>
                  </bold>
                </td><td rowspan="1" colspan="1">74.16</td><td rowspan="1" colspan="1">68.28</td><td rowspan="1" colspan="1">65.68</td><td rowspan="1" colspan="1">66.76</td><td rowspan="1" colspan="1">59.02</td><td rowspan="1" colspan="1">66.22</td><td rowspan="1" colspan="1">64.34</td><td rowspan="1" colspan="1">51.58</td><td rowspan="1" colspan="1">50.56</td><td rowspan="1" colspan="1">56.44</td><td rowspan="1" colspan="1">50.74</td><td rowspan="1" colspan="1">50.56–74.16 61.25 ± 7.67</td></tr><tr><td rowspan="1" colspan="1">
                  <bold>
                    <abbrev xmlns:xlink="http://www.w3.org/1999/xlink" xlink:title="tail length" id="ABBRID0EELDI" xlink:type="simple">TaL</abbrev>
                  </bold>
                </td><td rowspan="1" colspan="1">68.02</td><td rowspan="1" colspan="1">54.52*</td><td rowspan="1" colspan="1">72.06</td><td rowspan="1" colspan="1">59.10</td><td rowspan="1" colspan="1">59.16*</td><td rowspan="1" colspan="1">61.18*</td><td rowspan="1" colspan="1">49.22*</td><td rowspan="1" colspan="1">59.32</td><td rowspan="1" colspan="1">20.28(+)</td><td rowspan="1" colspan="1">6.88(+)</td><td rowspan="1" colspan="1">39.46*</td><td rowspan="1" colspan="1">68.02–72.06 70.04 ± 2.02</td></tr><tr><td rowspan="1" colspan="1">
                  <bold>
                    <abbrev xmlns:xlink="http://www.w3.org/1999/xlink" xlink:title="axilla-groin distance" id="ABBRID0ESMDI" xlink:type="simple">AGD</abbrev>
                  </bold>
                </td><td rowspan="1" colspan="1">27.70</td><td rowspan="1" colspan="1">32.34</td><td rowspan="1" colspan="1">30.62</td><td rowspan="1" colspan="1">34.78</td><td rowspan="1" colspan="1">21.16</td><td rowspan="1" colspan="1">29.88</td><td rowspan="1" colspan="1">31.44</td><td rowspan="1" colspan="1">18.62</td><td rowspan="1" colspan="1">24.46</td><td rowspan="1" colspan="1">24.24</td><td rowspan="1" colspan="1">23.72</td><td rowspan="1" colspan="1">18.62–34.78 27.18 ± 4.86</td></tr><tr><td rowspan="1" colspan="1">
                  <bold>
                    <abbrev xmlns:xlink="http://www.w3.org/1999/xlink" xlink:title="head length" id="ABBRID0EAODI" xlink:type="simple">HL</abbrev>
                  </bold>
                </td><td rowspan="1" colspan="1">18.44</td><td rowspan="1" colspan="1">17.82</td><td rowspan="1" colspan="1">17.22</td><td rowspan="1" colspan="1">20.80</td><td rowspan="1" colspan="1">16.12</td><td rowspan="1" colspan="1">17.42</td><td rowspan="1" colspan="1">15.84</td><td rowspan="1" colspan="1">15.24</td><td rowspan="1" colspan="1">14.92</td><td rowspan="1" colspan="1">17.24</td><td rowspan="1" colspan="1">19.92</td><td rowspan="1" colspan="1">14.92–20.80 17.36 ± 1.76</td></tr><tr><td rowspan="1" colspan="1">
                  <bold>
                    <abbrev xmlns:xlink="http://www.w3.org/1999/xlink" xlink:title="head width" id="ABBRID0EOPDI" xlink:type="simple">HW</abbrev>
                  </bold>
                </td><td rowspan="1" colspan="1">13.26</td><td rowspan="1" colspan="1">12.62</td><td rowspan="1" colspan="1">12.68</td><td rowspan="1" colspan="1">13.24</td><td rowspan="1" colspan="1">11.42</td><td rowspan="1" colspan="1">12.56</td><td rowspan="1" colspan="1">12.56</td><td rowspan="1" colspan="1">10.34</td><td rowspan="1" colspan="1">10.28</td><td rowspan="1" colspan="1">12.22</td><td rowspan="1" colspan="1">10.18</td><td rowspan="1" colspan="1">10.18–13.26 11.94 ± 1.13</td></tr><tr><td rowspan="1" colspan="1">
                  <bold>
                    <abbrev xmlns:xlink="http://www.w3.org/1999/xlink" xlink:title="head height" id="ABBRID0E3QDI" xlink:type="simple">HH</abbrev>
                  </bold>
                </td><td rowspan="1" colspan="1">6.78</td><td rowspan="1" colspan="1">6.74</td><td rowspan="1" colspan="1">6.58</td><td rowspan="1" colspan="1">5.76</td><td rowspan="1" colspan="1">5.14</td><td rowspan="1" colspan="1">5.38</td><td rowspan="1" colspan="1">5.72</td><td rowspan="1" colspan="1">5.12</td><td rowspan="1" colspan="1">4.34</td><td rowspan="1" colspan="1">7.10</td><td rowspan="1" colspan="1">5.44</td><td rowspan="1" colspan="1">4.34–7.10 5.83 ± 0.82</td></tr><tr><td rowspan="1" colspan="1">
                  <bold>
                    <abbrev xmlns:xlink="http://www.w3.org/1999/xlink" xlink:title="snout length" id="ABBRID0EKSDI" xlink:type="simple">SL</abbrev>
                  </bold>
                </td><td rowspan="1" colspan="1">7.62/7.68</td><td rowspan="1" colspan="1">7.12/7.22</td><td rowspan="1" colspan="1">6.98/7.16</td><td rowspan="1" colspan="1">7.42/7.64</td><td rowspan="1" colspan="1">6.72/6.72</td><td rowspan="1" colspan="1">7.06/7.16</td><td rowspan="1" colspan="1">6.90/6.92</td><td rowspan="1" colspan="1">5.82/5.86</td><td rowspan="1" colspan="1">5.72/5.74</td><td rowspan="1" colspan="1">6.90/6.96</td><td rowspan="1" colspan="1">5.78/5.80</td><td rowspan="1" colspan="1">5.72–7.68 6.77 ± 0.66</td></tr><tr><td rowspan="1" colspan="1">
                  <bold>
                    <abbrev xmlns:xlink="http://www.w3.org/1999/xlink" xlink:title="eye-ear distance" id="ABBRID0EYTDI" xlink:type="simple">EED</abbrev>
                  </bold>
                </td><td rowspan="1" colspan="1">5.72/5.66</td><td rowspan="1" colspan="1">6.26/6.30</td><td rowspan="1" colspan="1">5.62/5.52</td><td rowspan="1" colspan="1">5.64/5.72</td><td rowspan="1" colspan="1">5.02/5.04</td><td rowspan="1" colspan="1">5.78/5.72</td><td rowspan="1" colspan="1">5.36/5.46</td><td rowspan="1" colspan="1">4.24/4.38</td><td rowspan="1" colspan="1">4.64/4.62</td><td rowspan="1" colspan="1">5.76/5.76</td><td rowspan="1" colspan="1">4.42/4.42</td><td rowspan="1" colspan="1">4.24–6.30 5.32 ± 0.61</td></tr><tr><td rowspan="1" colspan="1">
                  <bold>
                    <abbrev xmlns:xlink="http://www.w3.org/1999/xlink" xlink:title="maximum eye diameter" id="ABBRID0EGVDI" xlink:type="simple">ED</abbrev>
                  </bold>
                </td><td rowspan="1" colspan="1">4.36/4.26</td><td rowspan="1" colspan="1">3.96/3.98</td><td rowspan="1" colspan="1">3.84/3.76</td><td rowspan="1" colspan="1">3.94/3.96</td><td rowspan="1" colspan="1">3.36/3.38</td><td rowspan="1" colspan="1">3.98/3.94</td><td rowspan="1" colspan="1">3.26/3.28</td><td rowspan="1" colspan="1">2.96/3.02</td><td rowspan="1" colspan="1">2.90/2.94</td><td rowspan="1" colspan="1">4.24/4.22</td><td rowspan="1" colspan="1">3.38/3.40</td><td rowspan="1" colspan="1">2.90–4.36 3.65 ± 0.46</td></tr><tr><td rowspan="1" colspan="1">
                  <bold>
                    <abbrev xmlns:xlink="http://www.w3.org/1999/xlink" xlink:title="maximum ear opening diameter" id="ABBRID0EUWDI" xlink:type="simple">EOD</abbrev>
                  </bold>
                </td><td rowspan="1" colspan="1">1.18/1.12</td><td rowspan="1" colspan="1">1.06/1.08</td><td rowspan="1" colspan="1">0.74/0.86</td><td rowspan="1" colspan="1">1.02/0.98</td><td rowspan="1" colspan="1">1.24/1.16</td><td rowspan="1" colspan="1">1.14/1.26</td><td rowspan="1" colspan="1">0.86/0.88</td><td rowspan="1" colspan="1">0.94/0.96</td><td rowspan="1" colspan="1">0.86/0.82</td><td rowspan="1" colspan="1">1.24/1.24</td><td rowspan="1" colspan="1">0.64/0.70</td><td rowspan="1" colspan="1">0.64–1.26 1.00 ± 0.18</td></tr><tr><td rowspan="1" colspan="1">
                  <bold>
                    <abbrev xmlns:xlink="http://www.w3.org/1999/xlink" xlink:title="maximum rostral width" id="ABBRID0ECYDI" xlink:type="simple">RW</abbrev>
                  </bold>
                </td><td rowspan="1" colspan="1">2.12</td><td rowspan="1" colspan="1">3.02</td><td rowspan="1" colspan="1">2.08</td><td rowspan="1" colspan="1">2.52</td><td rowspan="1" colspan="1">3.04</td><td rowspan="1" colspan="1">2.08</td><td rowspan="1" colspan="1">2.92</td><td rowspan="1" colspan="1">1.62</td><td rowspan="1" colspan="1">1.86</td><td rowspan="1" colspan="1">1.56</td><td rowspan="1" colspan="1">2.40</td><td rowspan="1" colspan="1">1.56–3.04 2.29 ± 0.51</td></tr><tr><td rowspan="1" colspan="1">
                  <bold>
                    <abbrev xmlns:xlink="http://www.w3.org/1999/xlink" xlink:title="maximum rostral height" id="ABBRID0EQZDI" xlink:type="simple">RH</abbrev>
                  </bold>
                </td><td rowspan="1" colspan="1">1.22</td><td rowspan="1" colspan="1">1.42</td><td rowspan="1" colspan="1">1.12</td><td rowspan="1" colspan="1">1.32</td><td rowspan="1" colspan="1">1.44</td><td rowspan="1" colspan="1">0.82</td><td rowspan="1" colspan="1">1.40</td><td rowspan="1" colspan="1">0.84</td><td rowspan="1" colspan="1">1.12</td><td rowspan="1" colspan="1">1.18</td><td rowspan="1" colspan="1">1.18</td><td rowspan="1" colspan="1">0.82–1.44 1.19 ± 0.20</td></tr><tr><td rowspan="1" colspan="1">
                  <bold>
                    <abbrev xmlns:xlink="http://www.w3.org/1999/xlink" xlink:title="maximum mental width" id="ABBRID0E51DI" xlink:type="simple">MW</abbrev>
                  </bold>
                </td><td rowspan="1" colspan="1">2.22</td><td rowspan="1" colspan="1">2.04</td><td rowspan="1" colspan="1">1.66</td><td rowspan="1" colspan="1">1.82</td><td rowspan="1" colspan="1">1.64</td><td rowspan="1" colspan="1">1.42</td><td rowspan="1" colspan="1">1.60</td><td rowspan="1" colspan="1">1.38</td><td rowspan="1" colspan="1">1.86</td><td rowspan="1" colspan="1">1.62</td><td rowspan="1" colspan="1">1.42</td><td rowspan="1" colspan="1">1.38–2.22 1.70 ± 0.25</td></tr><tr><td rowspan="1" colspan="1">
                  <bold>
                    <abbrev xmlns:xlink="http://www.w3.org/1999/xlink" xlink:title="maximum mental length" id="ABBRID0EM3DI" xlink:type="simple">ML</abbrev>
                  </bold>
                </td><td rowspan="1" colspan="1">1.62</td><td rowspan="1" colspan="1">1.54</td><td rowspan="1" colspan="1">1.52</td><td rowspan="1" colspan="1">1.48</td><td rowspan="1" colspan="1">1.32</td><td rowspan="1" colspan="1">1.28</td><td rowspan="1" colspan="1">1.52</td><td rowspan="1" colspan="1">1.18</td><td rowspan="1" colspan="1">1.28</td><td rowspan="1" colspan="1">1.82</td><td rowspan="1" colspan="1">1.62</td><td rowspan="1" colspan="1">1.18–1.82 1.47 ± 0.18</td></tr><tr><td rowspan="1" colspan="1">
                  <bold>FIL</bold>
                </td><td rowspan="1" colspan="1">6.86/6.70</td><td rowspan="1" colspan="1">7.52/7.34</td><td rowspan="1" colspan="1">7.58/7.64</td><td rowspan="1" colspan="1">7.58/7.74</td><td rowspan="1" colspan="1">6.82/6.88</td><td rowspan="1" colspan="1">7.42/7.56</td><td rowspan="1" colspan="1">6.42/6.36</td><td rowspan="1" colspan="1">5.82/5.98</td><td rowspan="1" colspan="1">6.32/6.02</td><td rowspan="1" colspan="1">7.98/8.00</td><td rowspan="1" colspan="1">6.14/6.16</td><td rowspan="1" colspan="1">5.82–8.00 6.95 ± 0.69</td></tr><tr><td rowspan="1" colspan="1">
                  <bold>HIL</bold>
                </td><td rowspan="1" colspan="1">8.56/8.48</td><td rowspan="1" colspan="1">8.62/8.84</td><td rowspan="1" colspan="1">8.72/8.62</td><td rowspan="1" colspan="1">8.60/8.58</td><td rowspan="1" colspan="1">9.06/9.02</td><td rowspan="1" colspan="1">8.72/8.84</td><td rowspan="1" colspan="1">7.42/7.64</td><td rowspan="1" colspan="1">6.44/6.48</td><td rowspan="1" colspan="1">7.34/7.38</td><td rowspan="1" colspan="1">7.18/7.22</td><td rowspan="1" colspan="1">6.92/7.04</td><td rowspan="1" colspan="1">6.44–9.06 7.99 ± 0.85</td></tr><tr><td rowspan="1" colspan="1">
                  <bold>
                    <abbrev xmlns:xlink="http://www.w3.org/1999/xlink" xlink:title="supralabials" id="ABBRID0ERAAK" xlink:type="simple">SPL</abbrev>
                  </bold>
                </td><td rowspan="1" colspan="1">11/11</td><td rowspan="1" colspan="1">10/9</td><td rowspan="1" colspan="1">10/10</td><td rowspan="1" colspan="1">9/9</td><td rowspan="1" colspan="1">10/10</td><td rowspan="1" colspan="1">11/12</td><td rowspan="1" colspan="1">10/10</td><td rowspan="1" colspan="1">10/11</td><td rowspan="1" colspan="1">10/10</td><td rowspan="1" colspan="1">13/11</td><td rowspan="1" colspan="1">10/10</td><td rowspan="1" colspan="1">9–13 10.32 ± 0.92</td></tr><tr><td rowspan="1" colspan="1">
                  <bold>
                    <abbrev xmlns:xlink="http://www.w3.org/1999/xlink" xlink:title="infralabials" id="ABBRID0E6BAK" xlink:type="simple">IFL</abbrev>
                  </bold>
                </td><td rowspan="1" colspan="1">10/10</td><td rowspan="1" colspan="1">8/8</td><td rowspan="1" colspan="1">9/9</td><td rowspan="1" colspan="1">10/10</td><td rowspan="1" colspan="1">9/9</td><td rowspan="1" colspan="1">9/9</td><td rowspan="1" colspan="1">9/9</td><td rowspan="1" colspan="1">9/9</td><td rowspan="1" colspan="1">.10/9</td><td rowspan="1" colspan="1">9/10</td><td rowspan="1" colspan="1">9/9</td><td rowspan="1" colspan="1">8–10 9.18 ± 0.57</td></tr><tr><td rowspan="1" colspan="1">
                  <bold>
                    <abbrev xmlns:xlink="http://www.w3.org/1999/xlink" xlink:title="interorbitals" id="ABBRID0ENDAK" xlink:type="simple">IO</abbrev>
                  </bold>
                </td><td rowspan="1" colspan="1">27</td><td rowspan="1" colspan="1">23</td><td rowspan="1" colspan="1">25</td><td rowspan="1" colspan="1">24</td><td rowspan="1" colspan="1">28</td><td rowspan="1" colspan="1">23</td><td rowspan="1" colspan="1">28</td><td rowspan="1" colspan="1">22</td><td rowspan="1" colspan="1">25</td><td rowspan="1" colspan="1">24</td><td rowspan="1" colspan="1">25</td><td rowspan="1" colspan="1">22–28 25.00 ± 2.00</td></tr><tr><td rowspan="1" colspan="1">
                  <bold>
                    <abbrev xmlns:xlink="http://www.w3.org/1999/xlink" xlink:title="postmentals" id="ABBRID0E2EAK" xlink:type="simple">PM</abbrev>
                  </bold>
                </td><td rowspan="1" colspan="1">2</td><td rowspan="1" colspan="1">2</td><td rowspan="1" colspan="1">2</td><td rowspan="1" colspan="1">2</td><td rowspan="1" colspan="1">2</td><td rowspan="1" colspan="1">2</td><td rowspan="1" colspan="1">2</td><td rowspan="1" colspan="1">2</td><td rowspan="1" colspan="1">2</td><td rowspan="1" colspan="1">2</td><td rowspan="1" colspan="1">2</td><td rowspan="1" colspan="1">2 2.00 ± 0</td></tr><tr><td rowspan="1" colspan="1">
                  <bold>
                    <abbrev xmlns:xlink="http://www.w3.org/1999/xlink" xlink:title="dorsal tubercles row at midbody" id="ABBRID0EJGAK" xlink:type="simple">DTR</abbrev>
                  </bold>
                </td><td rowspan="1" colspan="1">15</td><td rowspan="1" colspan="1">16</td><td rowspan="1" colspan="1">12</td><td rowspan="1" colspan="1">17</td><td rowspan="1" colspan="1">17</td><td rowspan="1" colspan="1">17</td><td rowspan="1" colspan="1">15</td><td rowspan="1" colspan="1">14</td><td rowspan="1" colspan="1">15</td><td rowspan="1" colspan="1">17</td><td rowspan="1" colspan="1">17</td><td rowspan="1" colspan="1">12–17 15.64 ± 1.55</td></tr><tr><td rowspan="1" colspan="1">
                  <bold>
                    <abbrev xmlns:xlink="http://www.w3.org/1999/xlink" xlink:title="scales in a line from mental to the front of cloacal slit" id="ABBRID0EXHAK" xlink:type="simple">SMC</abbrev>
                  </bold>
                </td><td rowspan="1" colspan="1">165</td><td rowspan="1" colspan="1">175</td><td rowspan="1" colspan="1">173</td><td rowspan="1" colspan="1">158</td><td rowspan="1" colspan="1">162</td><td rowspan="1" colspan="1">162</td><td rowspan="1" colspan="1">179</td><td rowspan="1" colspan="1">163</td><td rowspan="1" colspan="1">169</td><td rowspan="1" colspan="1">189</td><td rowspan="1" colspan="1">181</td><td rowspan="1" colspan="1">158–189 170.55 ± 9.25</td></tr><tr><td rowspan="1" colspan="1">
                  <bold>
                    <abbrev xmlns:xlink="http://www.w3.org/1999/xlink" xlink:title="scale rows at midbody" id="ABBRID0EFJAK" xlink:type="simple">SR</abbrev>
                  </bold>
                </td><td rowspan="1" colspan="1">114</td><td rowspan="1" colspan="1">109</td><td rowspan="1" colspan="1">112</td><td rowspan="1" colspan="1">106</td><td rowspan="1" colspan="1">101</td><td rowspan="1" colspan="1">101</td><td rowspan="1" colspan="1">104</td><td rowspan="1" colspan="1">101</td><td rowspan="1" colspan="1">92</td><td rowspan="1" colspan="1">98</td><td rowspan="1" colspan="1">95</td><td rowspan="1" colspan="1">92–114 103.00 ± 6.54</td></tr><tr><td rowspan="1" colspan="1">
                  <bold>V</bold>
                </td><td rowspan="1" colspan="1">33</td><td rowspan="1" colspan="1">36</td><td rowspan="1" colspan="1">35</td><td rowspan="1" colspan="1">34</td><td rowspan="1" colspan="1">34</td><td rowspan="1" colspan="1">38</td><td rowspan="1" colspan="1">36</td><td rowspan="1" colspan="1">32</td><td rowspan="1" colspan="1">36</td><td rowspan="1" colspan="1">38</td><td rowspan="1" colspan="1">39</td><td rowspan="1" colspan="1">32–39 35.55 ± 2.10</td></tr><tr><td rowspan="1" colspan="1">
                  <bold>
                    <abbrev xmlns:xlink="http://www.w3.org/1999/xlink" xlink:title="subdigital lamellae under entire first finger" id="ABBRID0E5LAK" xlink:type="simple">LF1</abbrev>
                  </bold>
                </td><td rowspan="1" colspan="1">10/10</td><td rowspan="1" colspan="1">10/11</td><td rowspan="1" colspan="1">10/10</td><td rowspan="1" colspan="1">11/11</td><td rowspan="1" colspan="1">10/10</td><td rowspan="1" colspan="1">11/10</td><td rowspan="1" colspan="1">10/9</td><td rowspan="1" colspan="1">9/9</td><td rowspan="1" colspan="1">9/9</td><td rowspan="1" colspan="1">8/9</td><td rowspan="1" colspan="1">9/9</td><td rowspan="1" colspan="1">8–11 9.45 ± 1.34</td></tr><tr><td rowspan="1" colspan="1">
                  <bold>
                    <abbrev xmlns:xlink="http://www.w3.org/1999/xlink" xlink:title="subdigital lamellae under entire first toe" id="ABBRID0EMNAK" xlink:type="simple">LT1</abbrev>
                  </bold>
                </td><td rowspan="1" colspan="1">11/10</td><td rowspan="1" colspan="1">10/10</td><td rowspan="1" colspan="1">11/11</td><td rowspan="1" colspan="1">10/10</td><td rowspan="1" colspan="1">10/10</td><td rowspan="1" colspan="1">11/10</td><td rowspan="1" colspan="1">10/10</td><td rowspan="1" colspan="1">-/9</td><td rowspan="1" colspan="1">10/10</td><td rowspan="1" colspan="1">9/8</td><td rowspan="1" colspan="1">10/9</td><td rowspan="1" colspan="1">8–11 9.95 ± 0.72</td></tr><tr><td rowspan="1" colspan="1">
                  <bold>
                    <abbrev xmlns:xlink="http://www.w3.org/1999/xlink" xlink:title="subdigital lamellae under entire fourth finger" id="ABBRID0E1OAK" xlink:type="simple">LF4</abbrev>
                  </bold>
                </td><td rowspan="1" colspan="1">13/13</td><td rowspan="1" colspan="1">13/12</td><td rowspan="1" colspan="1">14/13</td><td rowspan="1" colspan="1">12/13</td><td rowspan="1" colspan="1">14/14</td><td rowspan="1" colspan="1">12/13</td><td rowspan="1" colspan="1">12/13</td><td rowspan="1" colspan="1">13/13</td><td rowspan="1" colspan="1">14/12</td><td rowspan="1" colspan="1">12/12</td><td rowspan="1" colspan="1">13/13</td><td rowspan="1" colspan="1">12–14 12.86 ± 0.69</td></tr><tr><td rowspan="1" colspan="1">
                  <bold>
                    <abbrev xmlns:xlink="http://www.w3.org/1999/xlink" xlink:title="subdigital lamellae under entire fourth toe" id="ABBRID0EIQAK" xlink:type="simple">LT4</abbrev>
                  </bold>
                </td><td rowspan="1" colspan="1">15/14</td><td rowspan="1" colspan="1">14/15</td><td rowspan="1" colspan="1">14/12</td><td rowspan="1" colspan="1">14/14</td><td rowspan="1" colspan="1">15/15</td><td rowspan="1" colspan="1">14/14</td><td rowspan="1" colspan="1">14/14</td><td rowspan="1" colspan="1">-/15</td><td rowspan="1" colspan="1">15/15</td><td rowspan="1" colspan="1">13/14</td><td rowspan="1" colspan="1">13/14</td><td rowspan="1" colspan="1">12–15 14.14 ± 0.77</td></tr><tr><td rowspan="1" colspan="1">
                  <bold>
                    <abbrev xmlns:xlink="http://www.w3.org/1999/xlink" xlink:title="precloacal pores" id="ABBRID0EWRAK" xlink:type="simple">PP</abbrev>
                  </bold>
                </td><td rowspan="1" colspan="1">7</td><td rowspan="1" colspan="1">6</td><td rowspan="1" colspan="1">4</td><td rowspan="1" colspan="1">0</td><td rowspan="1" colspan="1">0</td><td rowspan="1" colspan="1">0</td><td rowspan="1" colspan="1">0</td><td rowspan="1" colspan="1">0</td><td rowspan="1" colspan="1">0</td><td rowspan="1" colspan="1">5</td><td rowspan="1" colspan="1">0</td><td rowspan="1" colspan="1">4–7 5.50 ± 1.12</td></tr><tr><td rowspan="1" colspan="1">
                  <bold>
                    <abbrev xmlns:xlink="http://www.w3.org/1999/xlink" xlink:title="postcloacal tubercles" id="ABBRID0EETAK" xlink:type="simple">PAT</abbrev>
                  </bold>
                </td><td rowspan="1" colspan="1">1/1</td><td rowspan="1" colspan="1">1/1</td><td rowspan="1" colspan="1">1/1</td><td rowspan="1" colspan="1">2/2</td><td rowspan="1" colspan="1">1/1</td><td rowspan="1" colspan="1">2/2</td><td rowspan="1" colspan="1">1/1</td><td rowspan="1" colspan="1">1/1</td><td rowspan="1" colspan="1">1/1</td><td rowspan="1" colspan="1">2/2</td><td rowspan="1" colspan="1">1/1</td><td rowspan="1" colspan="1">1–2 1.30 ± 0.46</td></tr></tbody></table></table-wrap></tp:treatment-sec></tp:taxon-treatment>
